# Supplementary material for: Altered Structural Brain Network Topology in Patients With Primary Craniocervical Dystonia
Source: Front Neurol. 2022 Mar 30;13:763305. doi: 10.3389/fneur.2022.763305 (PMC9005792; doi:10.3389/fneur.2022.763305)
Supplement: Supplementary file 3 [file Table_3.xlsx]

## Sheet: Global
Control Group											Patients Group
Small World					NetworkEfficiency						Small World					NetworkEfficiency
aCP	aGamma	aLamda	aLP	aSigma	aEg	aEloc					aCP	aGamma	aLamda	aLP	aSigma	aEg	aEloc
0.156818	0.485046	0.268418	0.482274	0.429579	0.122781	0.190971					0.154087	0.465825	0.270366	0.484748	0.41024	0.122431	0.186219
0.150006	0.445339	0.264038	0.471328	0.40215	0.124721	0.186839					0.150128	0.449443	0.267922	0.486083	0.400348	0.121568	0.183364
0.152525	0.43599	0.26432	0.494515	0.393567	0.11956	0.186032					0.156412	0.492421	0.272054	0.482227	0.430954	0.122398	0.192561
0.150711	0.454429	0.268785	0.491707	0.403314	0.12004	0.18464					0.154499	0.483346	0.266118	0.481677	0.432637	0.122382	0.190366
0.157254	0.458337	0.273698	0.507849	0.398828	0.116658	0.188835					0.150204	0.481584	0.268016	0.491798	0.426587	0.120731	0.185342
0.151332	0.431865	0.267215	0.487944	0.385552	0.120906	0.186614					0.151961	0.488409	0.268949	0.49373	0.43238	0.119189	0.186403
0.152493	0.470887	0.26469	0.476475	0.423792	0.123632	0.188855					0.155497	0.42672	0.273056	0.502029	0.372633	0.118413	0.187728
0.156383	0.513019	0.266017	0.469959	0.459344	0.125185	0.193195					0.155378	0.504169	0.268413	0.478024	0.447197	0.12288	0.191286
0.15477	0.485365	0.265982	0.481858	0.434211	0.122431	0.189068					0.15375	0.42118	0.270873	0.485582	0.370924	0.121829	0.188639
0.152839	0.489247	0.26725	0.477186	0.435009	0.124099	0.188014					0.154892	0.442362	0.270619	0.493422	0.390265	0.119651	0.188565
0.147886	0.446432	0.273619	0.502669	0.387604	0.118545	0.180752					0.145214	0.447137	0.268614	0.48471	0.397095	0.121576	0.182189
0.152584	0.431201	0.265917	0.484323	0.387144	0.121729	0.186308					0.155491	0.442257	0.272263	0.487312	0.387702	0.120837	0.190478
0.148844	0.415543	0.274523	0.490299	0.361571	0.121123	0.183496					0.155828	0.453481	0.275406	0.49348	0.392326	0.121059	0.192108
0.152207	0.385095	0.27146	0.500708	0.339564	0.119226	0.185132					0.155559	0.472231	0.267283	0.473537	0.42134	0.124374	0.190425
0.153225	0.504849	0.26707	0.479271	0.449185	0.123248	0.188641					0.153797	0.423328	0.271314	0.501201	0.372057	0.117789	0.185848
0.15828	0.48779	0.269292	0.478849	0.430256	0.123513	0.192061					0.149241	0.439638	0.268845	0.486899	0.390214	0.121287	0.184562
0.159833	0.419109	0.270777	0.493316	0.369401	0.119404	0.191399					0.14892	0.472414	0.268782	0.479794	0.418205	0.123058	0.184757
0.156841	0.411155	0.276678	0.492636	0.354713	0.120863	0.189395					0.157542	0.411332	0.275018	0.496616	0.357436	0.119752	0.189647
0.149537	0.418147	0.265093	0.490695	0.376751	0.12015	0.184002					0.153365	0.468106	0.266364	0.482467	0.419125	0.12225	0.18886
0.153669	0.48723	0.265897	0.489202	0.436125	0.120811	0.188727					0.149094	0.401334	0.267775	0.485148	0.358179	0.121544	0.182189
0.154576	0.501779	0.265991	0.47632	0.449303	0.12358	0.191764					0.154474	0.44327	0.272462	0.48947	0.387486	0.12085	0.189141
0.154063	0.509273	0.26717	0.470144	0.454452	0.125026	0.190224					0.153057	0.40528	0.272381	0.500525	0.355696	0.118715	0.183959
0.149212	0.46201	0.271675	0.491989	0.404406	0.120558	0.183771					0.149705	0.476189	0.265539	0.486249	0.426881	0.121818	0.185031
0.151076	0.441143	0.268318	0.482063	0.391701	0.122805	0.186491					0.148665	0.42014	0.269155	0.497602	0.372538	0.118767	0.182023
0.150152	0.433247	0.267714	0.487296	0.38602	0.121107	0.183857					0.151219	0.486951	0.273734	0.493015	0.424256	0.119124	0.187169
0.152665	0.499058	0.26605	0.469523	0.446611	0.125455	0.189038					0.152675	0.502926	0.266199	0.487991	0.448808	0.1209	0.187273
0.149777	0.469435	0.266568	0.468261	0.419469	0.125428	0.187847					0.152107	0.502459	0.264663	0.478016	0.451492	0.123041	0.187059
0.148948	0.487639	0.265227	0.481002	0.438207	0.122193	0.184675					0.157749	0.425831	0.278538	0.500003	0.364228	0.118656	0.189044
0.152512	0.468237	0.26954	0.485382	0.414738	0.121585	0.186539					0.149606	0.424856	0.266867	0.478171	0.380173	0.123034	0.184862
0.153652	0.488226	0.271947	0.486609	0.428212	0.120969	0.188683					0.157522	0.501446	0.273312	0.492033	0.435122	0.121187	0.191873
											0.155116	0.485117	0.266789	0.477714	0.432851	0.123498	0.190748
											0.152659	0.497153	0.268976	0.478156	0.439658	0.123037	0.189512
											0.150573	0.409944	0.269071	0.486638	0.364496	0.121275	0.184684
											0.149493	0.416835	0.271074	0.507823	0.366698	0.116868	0.183362
											0.151769	0.498809	0.26697	0.474534	0.445064	0.124083	0.189549
											0.158458	0.49653	0.265757	0.468478	0.445304	0.125516	0.19408
											0.155777	0.499608	0.265315	0.470597	0.447807	0.125138	0.192261

## Sheet: Node
		BetweenessCentrality(MFG. R)			DegreeofCentrality											NodeClusterCoeffi			NodeEffi							NodeLocalEffi
		Patient	Control	p	Patient(MFG.R)	Control	Patient(SMG.R)	Control	Patient(PAL.R)	Control	Patient(TPOsup.L)	Control	p			Patient(MFG.R)	Control		Patient(MFG.R)	Control	Patient(PAL.R)	Control	Patient(TPOsup.L)	Control		Patient(MFG.R)	Control
	PreCG.L	11.2622	10.5517	0.371896	15.85	14.4	17.625	13.575	6.775	8.175	12.125	15.85	0.927709	1	PreCG.L	0.308067	0.337735	0.640945	0.285599	0.27721	0.209297	0.214759	0.267686	0.291381	0.79628	0.372728	0.393364	0.640945
	PreCG.R	5.00673	33.821	0.175546	13.05	17.775	12.225	11.025	7.325	9.45	10.125	15	0.494686	2	PreCG.R	0.360078	0.274936	0.0803954	0.26362	0.303219	0.212023	0.242859	0.248799	0.291021	0.155066	0.404707	0.360048	0.0970122
	SFGdor.L	4.93057	26.6185	0.779454	13.9	18.1	14	13.75	7.225	11.95	13.7	14.425	0.361974	3	SFGdor.L	0.331635	0.295551	0.453087	0.272136	0.30005	0.216037	0.256341	0.280637	0.280335	0.0676669	0.390817	0.372438	0.399126
	SFGdor.R	16.2763	11.3189	0.514677	14.775	13.25	15.225	9.525	6.15	8.175	13.75	11.775	0.133064	4	SFGdor.R	0.29715	0.325689	0.343111	0.27926	0.269397	0.206385	0.226643	0.280159	0.261049	0.132243	0.371581	0.387747	0.320031
	ORBsup.L	0.57528	3.06926	0.112375	7.65	10.975	14.725	18.375	12.275	7.625	14.7	15.25	0.188516	5	ORBsup.L	0.412817	0.378164	0.164487	0.222953	0.243477	0.262018	0.206392	0.28353	0.284769	0.118831	0.431409	0.407485	0.26355
	ORBsup.R	3.08164	16.0311	0.0559172	10.075	16.75	15.5	11.2	8.3	10.7	12.1	12.875	0.17745	6	ORBsup.R	0.348277	0.298766	0.900291	0.238595	0.291263	0.220731	0.249944	0.263689	0.272146	0.254466	0.399138	0.373232	0.629543
	MFG.L	2.45423	56.2267	0.319735	13	18.975	12.75	14.275	7.775	12.5	14.475	14.3	0.244153	7	MFG.L	0.383006	0.247986	0.282624	0.263022	0.313343	0.213687	0.263978	0.279977	0.279025	0.100398	0.416503	0.341953	0.493845
	MFG.R	7.43149	16.1564	0.000489984	11.25	13.225	13.825	10.9	6.3	9.1	13.475	14.45	0.0013132	8	MFG.R	0.339161	0.317237	0.000473861	0.253765	0.269395	0.197596	0.235454	0.274016	0.280667	0.000555435	0.394025	0.376247	0.000461332
	ORBmid.L	6.39667	69.7879	0.299795	14.9	19.625	18.15	10.275	7.3	10.2	11.7	11.825	0.663409	9	ORBmid.L	0.338715	0.241185	0.0972004	0.279312	0.314504	0.21445	0.243247	0.257972	0.264769	0.573447	0.393643	0.339299	0.117208
	ORBmid.R	0.573478	32.473	0.605812	7.225	17.15	16.6	13.6	6.05	12.25	10.775	15.7	0.383352	10	ORBmid.R	0.38297	0.273827	0.423263	0.21892	0.302378	0.199962	0.264247	0.252858	0.293624	0.389647	0.403985	0.360379	0.727146
	IFGoperc.L	2.98255	52.5213	0.894278	10.975	19.175	13.575	11.1	7.975	9.275	11.025	14.225	0.86989	11	IFGoperc.L	0.343389	0.255649	0.907173	0.250509	0.307852	0.226665	0.231119	0.253309	0.279242	0.703421	0.390213	0.34327	0.739073
	IFGoperc.R	6.50271	10.2534	0.781665	15.5	13.325	17.025	17.05	6.825	10.325	11.95	15.425	0.523632	12	IFGoperc.R	0.360029	0.321593	0.76323	0.28162	0.267098	0.205233	0.246382	0.264076	0.289022	0.368737	0.405015	0.381634	0.921697
	IFGtriang.L	9.11507	9.57153	0.0152966	14.55	15.125	15.95	12.275	7	5.55	14.075	9.85	0.232066	13	IFGtriang.L	0.329023	0.313191	0.0074701	0.275669	0.279271	0.209939	0.192489	0.276302	0.246874	0.148833	0.388654	0.38157	0.0140254
	IFGtriang.R	0.835971	16.8424	0.949309	8.125	16.825	14.325	14.575	7.2	8	13.35	12.65	0.475298	14	IFGtriang.R	0.380098	0.307472	0.86024	0.230728	0.288981	0.213004	0.219663	0.279181	0.26867	0.345851	0.415049	0.377573	0.635786
	ORBinf.L	8.40347	4.04363	0.775105	19.1	13.05	12.475	13.75	7.775	7.525	13.675	14.675	0.623865	15	ORBinf.L	0.292549	0.356361	0.979235	0.302932	0.265722	0.215881	0.221453	0.273586	0.282832	0.806043	0.37031	0.40318	0.645845
	ORBinf.R	3.44578	21.435	0.112617	12.925	15.675	15.7	7.35	7.05	10.65	8.55	14.8	0.165648	16	ORBinf.R	0.356567	0.298742	0.120956	0.264184	0.285966	0.216581	0.251507	0.237303	0.287008	0.285136	0.403284	0.37331	0.227854
	ROL.L	5.46965	5.58621	0.459	12.475	12.675	11.3	14.2	9.625	8.625	12.85	12.35	0.991929	17	ROL.L	0.333852	0.343155	0.515396	0.264183	0.262772	0.237301	0.229442	0.269693	0.26304	0.997787	0.391509	0.394896	0.474739
	ROL.R	14.6469	2.28628	0.608439	15.35	12.15	17.5	14.275	7.2	7.75	9.95	13.875	0.272231	18	ROL.R	0.316358	0.390081	0.380816	0.278162	0.259086	0.208366	0.220109	0.244214	0.277755	0.319713	0.374251	0.42004	0.554444
	SMA.L	0.363642	14.95	0.524568	6.025	16.25	13.85	13.325	9.925	9.175	13.475	14.275	0.782562	19	SMA.L	0.409714	0.306448	0.785831	0.213291	0.288684	0.239815	0.23635	0.273584	0.280248	0.969757	0.429857	0.374733	0.629351
	SMA.R	11.9139	25.4299	0.285035	16.15	16.55	13.225	14.4	6.75	12.1	13.975	11.525	0.216554	20	SMA.R	0.322755	0.282413	0.488918	0.286744	0.294986	0.212066	0.259008	0.278736	0.255258	0.36911	0.382148	0.359291	0.504035
	OLF.L	6.86943	21.3884	0.00687089	14.1	14.975	15.9	7.25	6.325	9.6	12.525	14.75	0.143753	21	OLF.L	0.341088	0.289086	0.0583657	0.271402	0.282846	0.20025	0.237915	0.269986	0.284352	0.109216	0.395266	0.36844	0.15916
	OLF.R	15.3423	23.0963	0.00212067	16.425	15.95	14.35	11.325	7.85	8.9	12.875	13.5	0.0120993	22	OLF.R	0.320543	0.290356	0.00173751	0.28792	0.289827	0.21469	0.233873	0.271264	0.275579	0.0283762	0.378419	0.362459	0.00232373
	SFGmed.L	17.6481	6.94452	0.93976	17.45	12.625	9.775	5.6	8.825	8	12.875	13.575	0.850505	23	SFGmed.L	0.275796	0.34863	0.678999	0.297732	0.265013	0.230293	0.22399	0.268936	0.274264	0.653719	0.362106	0.399235	0.440692
	SFGmed.R	10.13	7.61151	0.153876	14.325	14.05	12.875	12.55	8.75	9.35	11.4	14.75	0.187599	24	SFGmed.R	0.340513	0.330866	0.0607103	0.272863	0.276078	0.229009	0.236291	0.254011	0.284319	0.20272	0.394949	0.385949	0.356296
	ORBsupmed.L	9.34435	11.693	0.0133642	13.7	13.225	11.3	11.75	9.45	8.35	14.325	14.15	0.185172	25	ORBsupmed.L	0.324292	0.358373	0.553711	0.269774	0.265779	0.237152	0.225281	0.280577	0.279043	0.13256	0.383821	0.403955	0.847469
	ORBsupmed.R	26.2652	13.8499	0.140041	15.1	14.675	15.15	8.4	9.2	11.35	14.925	16.075	0.450156	26	ORBsupmed.R	0.293876	0.313784	0.739408	0.283216	0.281249	0.232774	0.257463	0.282772	0.295337	0.495797	0.371707	0.381545	0.908454
	REC.L	1.58988	27.3578	0.0503838	9.4	17.3	16.075	12.85	10.425	11.525	13.675	13.6	0.248359	27	REC.L	0.385402	0.279405	0.0224238	0.238485	0.30167	0.245802	0.258218	0.27846	0.28026	0.133725	0.417701	0.362468	0.026432
	REC.R	9.06998	26.3013	0.111057	11.5	16.925	18.45	13.75	5.95	8.125	10.15	10.675	0.449355	28	REC.R	0.375263	0.282207	0.351033	0.243434	0.294038	0.183966	0.22641	0.245468	0.258325	0.38398	0.407023	0.364979	0.452778
	INS.L	7.21587	9.85044	0.174089	14.625	14.7	16.45	8	8.7	10.95	11.225	16.475	0.380527	29	INS.L	0.336264	0.334619	0.390092	0.278321	0.282319	0.231292	0.251759	0.261096	0.296121	0.440286	0.392845	0.392255	0.408633
	INS.R	9.76397	59.1204	0.216826	13.475	17	15.8	12.3	7.5	9.9	13.575	15.525	0.105768	30	INS.R	0.341233	0.249086	0.108426	0.266866	0.292874	0.216841	0.238949	0.275646	0.290733	0.125783	0.395182	0.339684	0.179562
	ACG.L	2.93423		0.547665	11.875		14.6		9.925		11.05		0.830746	31	ACG.L	0.36294		0.999676	0.257233		0.245124		0.257594		0.696256	0.40647		0.95278
	ACG.R	7.0784		0.135979	13.475		14.15		8.45		11.925		0.0523623	32	ACG.R	0.355168		0.126097	0.272408		0.223208		0.264098		0.119657	0.402496		0.0635025
	DCG.L	5.6664		0.072695	13.275		14.625		7		10.3		0.487702	33	DCG.L	0.354455		0.0609447	0.268225		0.215339		0.248247		0.40369	0.402228		0.0581285
	DCG.R	14.1821		0.0535158	15.575		16.275		8.85		12.6		0.0337646	34	DCG.R	0.315609		0.0505058	0.280593		0.231161		0.264551		0.0175968	0.379531		0.339459
	PCG.L	4.48391		0.289962	11.1		10.675		7.25		11.95		0.0794977	35	PCG.L	0.338202		0.0470917	0.257807		0.216452		0.263822		0.150123	0.392134		0.051898
	PCG.R	42.2248		0.81744	17.825		14.5		6.775		14.725		0.070318	36	PCG.R	0.260583		0.101923	0.304871		0.210495		0.28444		0.0142475	0.354055		0.0874215
	HIP.L	6.15684		0.539328	12.375		11.425		10.875		15.25		0.34641	37	HIP.L	0.326877		0.848142	0.264444		0.253463		0.292247		0.163048	0.387062		0.723269
	HIP.R			0.314965									0.185733	38	HIP.R			0.85621							0.144215			0.658882
	PHG.L			0.0380034									0.00750695	39	PHG.L			0.34889							0.00642041	0.393292	0.376089	0.990709
	PHG.R			0.34792									0.0292963	40	PHG.R			0.938573							0.0351027			0.330139
	AMYG.L			0.638447									0.0489806	41	AMYG.L			0.389039							0.329021			0.628031
	AMYG.R			0.444869									0.0669834	42	AMYG.R			0.867721							0.0294155			0.498529
	CAL.L			0.0969764									0.0158281	43	CAL.L			0.331386							0.0735535			0.579881
	CAL.R			0.335723									0.893593	44	CAL.R			0.173484							0.740571			0.139902
	CUN.L			0.820441									0.412259	45	CUN.L			0.158599							0.463354			0.100921
	CUN.R			0.114767									0.1107	46	CUN.R			0.959514							0.104928			0.532664
	LING.L			0.784724									0.768002	47	LING.L			0.329095							0.879116			0.226291
	LING.R			0.898035									0.261904	48	LING.R			0.680936							0.312235			0.586147
	SOG.L			0.394577									0.77382	49	SOG.L			0.054443							0.685017			0.225068
	SOG.R			0.175884									0.314948	50	SOG.R			0.384186							0.281062			0.93739
	MOG.L			0.30675									0.863325	51	MOG.L			0.637158							0.565531			0.990727
	MOG.R			0.682382									0.653777	52	MOG.R			0.97731							0.528135			0.661208
	IOG.L			0.862977									0.774753	53	IOG.L			0.412863							0.552155			0.151034
	IOG.R			0.306641									0.230978	54	IOG.R			0.667961							0.223458			0.865301
	FFG.L			0.103612									0.0930717	55	FFG.L			0.76682							0.0888068			0.526754
	FFG.R			0.48296									0.75763	56	FFG.R			0.359625							0.753247			0.317387
	PoCG.L			0.283044									0.35492	57	PoCG.L			0.400498							0.311739			0.401583
	PoCG.R			0.416869									0.76911	58	PoCG.R			0.833951							0.605665			0.82527
	SPG.L			0.545773									0.146663	59	SPG.L			0.671794							0.173522			0.736641
	SPG.R			0.152481									0.387506	60	SPG.R			0.761129							0.367529			0.725071
	IPL.L			0.559766									0.80358	61	IPL.L			0.715835							0.773535			0.6677
	IPL.R			0.399954									0.648339	62	IPL.R			0.105222							0.67477			0.153339
	SMG.L			0.171019									0.589765	63	SMG.L			0.0766958							0.624367			0.0704929
	SMG.R			0.00616168									0.000153578	64	SMG.R			0.00133787							0.000196622			0.00593075
	ANG.L			0.832235									0.660099	65	ANG.L			0.277635							0.832147			0.124633
	ANG.R			0.248015									0.107386	66	ANG.R			0.623248							0.0671847			0.957463
	PCUN.L			0.797092									0.993946	67	PCUN.L			0.443288							0.582983			0.809422
	PCUN.R			0.53193									0.980348	68	PCUN.R			0.0439952							0.752101			0.0451481
	PCL.L			0.912691									0.101201	69	PCL.L			0.0550571							0.194277			0.0487468
	PCL.R			0.251472									0.368151	70	PCL.R			0.51013							0.787282			0.47024
	CAU.L			0.576249									0.224358	71	CAU.L			0.93848							0.992296			0.623326
	CAU.R			0.225588									0.59445	72	CAU.R			0.669799							0.788975			0.839305
	PUT.L			0.897658									0.286253	73	PUT.L			0.332133							0.257997			0.680306
	PUT.R			0.363599									0.321981	74	PUT.R			0.235739							0.348127			0.83704
	PAL.L			0.113036									0.00321194	75	PAL.L			0.179877							0.00362652			0.486431
	PAL.R			0.0081835									0.000177433	76	PAL.R			0.0111774							0.000198004			0.0153323
	THA.L			0.39581									0.07433	77	THA.L			0.95357							0.0866193			0.46792
	THA.R			0.0959774									0.173943	78	THA.R			0.655569							0.163958			0.290699
	HES.L			0.832585									0.0636581	79	HES.L			0.125057							0.0898246			0.116961
	HES.R			0.49027									0.634058	80	HES.R			0.0993433							0.353393			0.182611
	STG.L			0.240821									0.591207	81	STG.L			0.944043							0.468517			0.671898
	STG.R			0.0513113									0.392874	82	STG.R			0.527283							0.240966			0.78651
	TPOsup.L			0.765603									0.00107557	83	TPOsup.L			0.502673							0.00131469			0.222989
	TPOsup.R			0.0061365									0.11477	84	TPOsup.R			0.0301309							0.111208			0.0140705
	MTG.L			0.907066									0.19796	85	MTG.L			0.940306							0.207269			0.317668
	MTG.R			0.404533									0.555854	86	MTG.R			0.575247							0.706625			0.459926
	TPOmid.L			0.327654									0.158061	87	TPOmid.L			0.395712							0.121573			0.899694
	TPOmid.R			0.198808									0.0349586	88	TPOmid.R			0.261695							0.055577			0.392596
	ITG.L			0.720167									0.532226	89	ITG.L			0.897268							0.624804			0.697793
	ITG.R			0.801525									0.121032	90	ITG.R			0.363875							0.217311			0.148702

## Sheet: Connectivity
Connectivity difference between CCD patients and health control
	PreCG.L	PreCG.R	SFGdor.L	SFGdor.R	ORBsup.L	ORBsup.R	MFG.L	MFG.R	ORBmid.L	ORBmid.R	IFGoperc.L	IFGoperc.R	IFGtriang.L	IFGtriang.R	ORBinf.L	ORBinf.R	ROL.L	ROL.R	SMA.L	SMA.R	OLF.L	OLF.R	SFGmed.L	SFGmed.R	ORBsupmed.L	ORBsupmed.R	REC.L	REC.R	INS.L	INS.R	ACG.L	ACG.R	DCG.L	DCG.R	PCG.L	PCG.R	HIP.L	HIP.R	PHG.L	PHG.R	AMYG.L	AMYG.R	CAL.L	CAL.R	CUN.L	CUN.R	LING.L	LING.R	SOG.L
PreCG.L	0	0.5642	0.176695	1.006	0.865667	1.04435	2.05506	3.69554	-0.246599	0.337095	-0.266562	-0.510212	1.34707	-1.06237	-0.183004	-0.675291	0.899612	0.849069	2.36369	1.89701	-0.960228	-0.0163215	1.77725	1.83815	1.80039	1.08693	1.53826	1.42543	-0.718153	-0.871427	-0.269981	-1.1869	1.03741	3.43111	-2.84624	-1.04419	0.601505	0.586511	0.548568	0.993905	0.620104	-0.00663893	0.117667	2.22314	2.00632	1.00764	1.17363	1.01505	1.17711
PreCG.R	0.5642	0	0.441951	0.961675	0.809781	0.528889	1.75403	3.7037	-0.0256146	0.208219	-0.257312	0.437105	1.61062	0.40825	0.526088	-0.229519	1.71343	1.37914	2.47696	1.74592	-0.845532	-0.760153	2.1668	3.04048	1.67309	1.52131	2.42805	1.85561	-0.893415	-0.923462	0.386064	0.265807	1.01953	3.24198	-2.40055	-0.0645583	1.16698	1.03937	1.30879	1.33532	1.44584	1.36271	0.417878	3.24877	1.86109	1.18066	1.17477	1.27989	1.42696
SFGdor.L	0.176695	0.441951	0	1.34385	2.28444	1.26823	2.22475	3.37151	0.648968	1.13134	-0.275109	-0.340287	2.13715	-0.197763	0.657981	0.0930056	2.03687	1.71732	3.1843	2.12336	-0.319522	-0.305943	2.71166	2.53039	1.67768	1.49765	2.42339	2.58503	0.0706398	0.108007	0.458686	-0.422737	1.5448	3.32373	-2.27519	0.902393	2.57259	2.55461	1.93549	1.54976	3.19486	2.19659	0.967533	2.77347	0.726072	-0.0578504	0.392792	0.0133837	1.18028
SFGdor.R	1.006	0.961675	1.34385	0	0.575714	-0.0163619	1.48512	3.07516	0.679323	0.549494	-0.019223	-0.483823	2.07551	0.0188217	0.426706	0.022731	1.98778	2.23072	3.25028	2.08334	-0.152004	0.191632	3.01207	2.90551	1.73958	0.725945	1.99081	2.12879	0.33169	0.110991	0.801036	-0.429108	1.40222	3.09403	-1.86308	0.613762	2.43259	2.43878	3.19301	2.78922	3.90922	2.408	0.485669	2.60085	2.04124	0.269537	0.749108	1.08284	1.00594
ORBsup.L	0.865667	0.809781	2.28444	0.575714	0	-0.113057	1.66712	2.70846	0.769108	0.718468	0.873296	-0.554151	2.39651	0.49078	0.378266	-0.0205073	2.35912	2.0829	2.8486	1.91954	-0.323747	-0.44281	3.03253	3.31824	0.419491	0.368459	1.96552	2.62337	0.677054	0.0981838	1.11643	-0.44996	1.75511	2.77999	-1.25679	1.41706	2.87877	2.68313	3.32762	2.43281	3.72021	3.49791	0.521748	1.15363	0.818112	-0.668026	0.711335	0.718654	1.07249
ORBsup.R	1.04435	0.528889	1.26823	-0.0163619	-0.113057	0	0.200459	1.17547	0.082399	-0.258023	-1.30667	-2.5085	0.470426	-0.59671	-0.520356	-0.882589	-0.252098	0.119719	1.30094	0.514409	-2.22036	-1.43785	1.73882	1.27523	-0.87593	-1.73051	0.00539927	0.574398	-1.72336	-2.20378	-1.16516	-2.4171	-0.101716	0.409687	-2.25029	-0.248371	1.87353	1.3944	1.63521	0.751158	1.8826	1.78872	-0.973258	-0.748582	0.084077	-0.558341	-1.45866	-0.492626	-0.257975
MFG.L	2.05506	1.75403	2.22475	1.48512	1.66712	0.200459	0	-2.18354	-0.923405	-1.14781	1.30138	0.460318	1.44917	1.02878	0.489091	0.607361	1.51917	0.484888	0.475661	0.0158805	1.16933	0.520049	-0.584215	0.496309	0.184206	1.23945	1.73484	1.97438	2.31546	0.734056	1.04444	0.210672	0.236507	1.67481	-0.571362	3.78463	2.90963	2.7423	3.23574	2.6293	3.2143	2.98539	0.964757	0.849095	0.163436	-0.0897591	1.0204	0.532005	1.96153
MFG.R	3.69554	3.7037	3.37151	3.07516	2.70846	1.17547	-2.18354	0	-1.41211	-2.26877	2.15128	1.5236	0.151506	1.06069	-0.157542	-0.607395	2.67772	1.49949	0.438852	0.918339	1.29266	1.81285	0.645967	2.28953	1.44555	2.19223	2.25083	2.08017	1.83375	0.477453	1.62589	1.15097	-0.475235	0.914621	-1.30281	4.49464	4.07085	4.20823	3.69214	3.42495	4.46947	4.29487	0.990125	1.20476	2.43116	1.84807	2.44249	2.21782	3.44783
ORBmid.L	-0.246599	-0.0256146	0.648968	0.679323	0.769108	0.082399	-0.923405	-1.41211	0	-0.750477	0.51791	-0.26784	0.122947	-0.53663	-0.270551	-1.35917	0.32878	-0.185606	-1.29748	-0.904138	-0.262144	-0.725707	-2.03385	-0.836553	-0.973261	-0.336193	0.228858	0.503753	0.49048	-0.126343	-0.0489363	-1.14731	0.431822	0.960947	-1.02654	2.88993	2.17188	1.85404	2.35467	1.10408	2.15718	2.25079	0.228964	-0.184544	-1.04864	-1.09763	-0.230859	-0.94505	0.455009
ORBmid.R	0.337095	0.208219	1.13134	0.549494	0.718468	-0.258023	-1.14781	-2.26877	-0.750477	0	0.584928	-0.544355	0.387014	-1.18332	0.360562	-0.762496	-0.00206903	-0.6341	-0.629816	-1.37099	-0.354237	-0.728604	-1.51742	-1.01504	-1.2536	-0.638327	0.373321	0.7316	0.420813	-0.695529	0.35608	-1.51756	0.454256	0.333035	-1.81467	2.83529	2.18097	2.00046	2.64614	1.71277	2.43899	2.3869	-0.283695	-0.817723	-1.04154	-1.16429	-0.351115	-0.357428	0.839206
IFGoperc.L	-0.266562	-0.257312	-0.275109	-0.019223	0.873296	-1.30667	1.30138	2.15128	0.51791	0.584928	0	-0.665148	1.70148	1.41456	-0.582237	-0.195999	1.30936	1.67308	1.46173	-0.498057	-1.12541	-0.717389	0.076504	2.34371	-0.459393	0.505905	1.06362	0.481381	-0.0409697	-1.17714	1.03945	-0.918437	0.39769	1.99718	-1.8766	2.11179	1.82826	1.65402	2.57725	1.63199	2.26696	2.01823	-0.40649	1.53447	-0.483898	-1.36569	0.219784	-0.583368	0.614933
IFGoperc.R	-0.510212	0.437105	-0.340287	-0.483823	-0.554151	-2.5085	0.460318	1.5236	-0.26784	-0.544355	-0.665148	0	0.428341	0.336098	-0.558665	-0.127142	2.55264	2.65698	0.778016	-0.470102	0.0649242	0.90935	1.38142	1.90195	1.0923	2.04893	1.26418	0.92752	-0.510918	-0.802807	-0.308285	-0.26741	-1.03328	0.450391	-1.42272	2.98348	3.3474	3.17734	3.81589	3.11567	3.52554	3.43226	-0.577457	3.01139	-0.308687	-1.45129	0.144233	-1.62813	-0.0592673
IFGtriang.L	1.34707	1.61062	2.13715	2.07551	2.39651	0.470426	1.44917	0.151506	0.122947	0.387014	1.70148	0.428341	0	1.8701	1.07374	-0.563655	1.33435	0.630974	0.0268864	-0.305154	-0.438957	-0.325182	-0.299101	1.48649	0.13253	0.363963	1.20892	1.02957	1.20915	-0.615329	1.02901	-0.79627	0.409469	2.04023	-1.28534	4.10063	2.70527	2.53737	2.70201	1.81323	2.74089	2.89876	0.549567	0.392419	0.269219	-0.121142	1.11778	0.360856	1.79005
IFGtriang.R	-1.06237	0.40825	-0.197763	0.0188217	0.49078	-0.59671	1.02878	1.06069	-0.53663	-1.18332	1.41456	0.336098	1.8701	0	-0.316816	0.290008	2.41291	1.98545	0.722264	-0.151519	0.421711	-0.239799	-0.939579	1.8872	-0.264479	0.514524	1.75766	2.11598	1.91164	1.22761	1.18818	-0.0521611	0.850422	2.97097	-1.4417	4.06571	2.76058	2.56669	3.25514	2.33289	3.3736	3.12544	0.572106	1.65707	-0.382549	-0.980627	0.436326	-0.33878	1.13011
ORBinf.L	-0.183004	0.526088	0.657981	0.426706	0.378266	-0.520356	0.489091	-0.157542	-0.270551	0.360562	-0.582237	-0.558665	1.07374	-0.316816	0	-2.27876	0.708864	-0.187395	-0.0526219	-0.825376	-1.2686	-1.2739	-1.38775	0.621019	-1.16481	-0.42006	0.557002	0.584669	-1.32052	-2.12739	0.375392	-1.45143	0.458216	2.13375	-2.48131	2.51443	2.00555	1.8154	2.10143	1.37725	2.33593	2.33425	-0.12864	0.207706	0.0425283	-0.404575	0.338349	0.144905	1.63836
ORBinf.R	-0.675291	-0.229519	0.0930056	0.022731	-0.0205073	-0.882589	0.607361	-0.607395	-1.35917	-0.762496	-0.195999	-0.127142	-0.563655	0.290008	-2.27876	0	-0.412253	-2.87741	-1.35281	-1.07967	-0.35059	-1.5841	-2.08265	-0.96375	-1.61035	-0.363565	0.470439	0.657066	-0.988617	-0.529657	0.283551	-0.763677	0.213766	1.87904	-2.03297	3.45304	1.6617	1.60949	2.27673	0.960182	1.93243	1.71052	-0.561404	-0.112119	-0.822007	-0.819416	-0.415658	-1.50012	0.443798
ROL.L	0.899612	1.71343	2.03687	1.98778	2.35912	-0.252098	1.51917	2.67772	0.32878	-0.00206903	1.30936	2.55264	1.33435	2.41291	0.708864	-0.412253	0	0.713924	0.785302	-0.568246	-1.79221	-1.57374	-0.246964	1.24975	-1.42592	-0.58598	0.704016	1.23754	-0.932334	-0.844891	0.13674	-1.08103	0.645601	1.98844	-1.34446	2.11703	1.72723	1.64908	1.91169	0.696056	2.1246	2.15876	-1.33307	0.802521	-0.113045	-0.950121	-0.660241	-2.11636	0.0497858
ROL.R	0.849069	1.37914	1.71732	2.23072	2.0829	0.119719	0.484888	1.49949	-0.185606	-0.6341	1.67308	2.65698	0.630974	1.98545	-0.187395	-2.87741	0.713924	0	-1.89609	-0.927296	0.130655	-0.579878	-1.61421	0.27298	-0.77763	-0.0671343	0.713504	0.106487	-0.63752	-0.358591	-0.505734	-1.34503	0.0379475	1.67015	0.415677	3.9514	2.55977	2.52309	2.08911	0.943942	2.63093	2.93101	-0.358031	2.26964	0.639421	-0.158477	0.441307	-1.51167	0.537924
SMA.L	2.36369	2.47696	3.1843	3.25028	2.8486	1.30094	0.475661	0.438852	-1.29748	-0.629816	1.46173	0.778016	0.0268864	0.722264	-0.0526219	-1.35281	0.785302	-1.89609	0	-0.896605	-0.467047	-0.214876	-0.0548377	0.123219	-0.338756	-0.60888	-0.182586	1.64722	-1.83303	-1.5489	-1.78462	-1.85324	-0.154809	1.16633	-0.859707	3.86215	3.51116	3.24676	2.46283	0.962416	3.31938	3.631	-0.162102	-0.689933	1.02254	0.00490201	0.388833	-1.15992	1.34925
SMA.R	1.89701	1.74592	2.12336	2.08334	1.91954	0.514409	0.0158805	0.918339	-0.904138	-1.37099	-0.498057	-0.470102	-0.305154	-0.151519	-0.825376	-1.07967	-0.568246	-0.927296	-0.896605	0	-0.745888	-0.861751	-0.163719	1.08116	-0.992093	-1.00384	-0.28964	1.45316	-1.60381	-1.81915	-1.24697	-1.63364	0.121152	0.700935	-1.63311	2.3426	2.2295	2.18949	2.71238	1.32044	2.60193	2.98671	-1.67551	-0.785039	0.436406	-0.502306	-0.12914	-1.00775	1.4235
OLF.L	-0.960228	-0.845532	-0.319522	-0.152004	-0.323747	-2.22036	1.16933	1.29266	-0.262144	-0.354237	-1.12541	0.0649242	-0.438957	0.421711	-1.2686	-0.35059	-1.79221	0.130655	-0.467047	-0.745888	0	-3.35816	-1.08295	-0.168546	-1.88742	-0.302903	-0.702403	-1.03209	-1.24187	-1.26985	-0.783169	0.0821977	-0.25169	0.897275	-0.51717	1.91638	1.71664	1.38767	2.23822	0.328515	1.79104	0.647877	-0.331791	1.40649	-1.36524	-1.72551	-0.864131	-2.07825	-1.41015
OLF.R	-0.0163215	-0.760153	-0.305943	0.191632	-0.44281	-1.43785	0.520049	1.81285	-0.725707	-0.728604	-0.717389	0.90935	-0.325182	-0.239799	-1.2739	-1.5841	-1.57374	-0.579878	-0.214876	-0.861751	-3.35816	0	-0.329843	-0.0986959	0.0584055	-0.155562	-0.60635	-0.78168	-2.04901	-1.48588	-1.55139	-1.26038	-0.702323	0.576883	-1.83044	-1.05284	2.93138	2.63453	-0.00560992	-1.28118	2.25256	0.727226	-1.12769	0.926945	-0.492498	-0.925305	-0.961572	-2.12604	-1.90168
SFGmed.L	1.77725	2.1668	2.71166	3.01207	3.03253	1.73882	-0.584215	0.645967	-2.03385	-1.51742	0.076504	1.38142	-0.299101	-0.939579	-1.38775	-2.08265	-0.246964	-1.61421	-0.0548377	-0.163719	-1.08295	-0.329843	0	0.412125	-0.0982053	-0.099293	-0.30249	1.11887	-2.07969	-1.82691	-1.58037	-2.13658	-0.739055	1.2488	-2.30729	2.20558	3.21733	3.25362	1.71234	-0.262339	3.19603	3.81104	-1.79736	0.890801	0.87754	-0.0602159	-0.381275	-2.23709	0.616322
SFGmed.R	1.83815	3.04048	2.53039	2.90551	3.31824	1.27523	0.496309	2.28953	-0.836553	-1.01504	2.34371	1.90195	1.48649	1.8872	0.621019	-0.96375	1.24975	0.27298	0.123219	1.08116	-0.168546	-0.0986959	0.412125	0	0.328064	0.0870649	0.989293	1.93317	0.401509	-0.0230863	0.391998	-0.927674	0.944318	1.79244	-0.156151	2.61334	2.76218	2.91285	2.80681	1.65517	3.02642	3.48129	-0.20446	0.000537457	1.30031	0.523849	1.21436	-0.142017	2.05184
ORBsupmed.L	1.80039	1.67309	1.67768	1.73958	0.419491	-0.87593	0.184206	1.44555	-0.973261	-1.2536	-0.459393	1.0923	0.13253	-0.264479	-1.16481	-1.61035	-1.42592	-0.77763	-0.338756	-0.992093	-1.88742	0.0584055	-0.0982053	0.328064	0	-1.77798	-0.947657	0.104297	-1.77463	-1.40409	-1.26851	-1.47207	-0.669138	-0.271681	-1.57585	0.747134	2.56509	2.558	2.7073	1.22963	3.00317	2.74824	-2.3744	-0.653891	-0.312796	-0.637938	-1.8757	-1.7871	-1.42243
ORBsupmed.R	1.08693	1.52131	1.49765	0.725945	0.368459	-1.73051	1.23945	2.19223	-0.336193	-0.638327	0.505905	2.04893	0.363963	0.514524	-0.42006	-0.363565	-0.58598	-0.0671343	-0.60888	-1.00384	-0.302903	-0.155562	-0.099293	0.0870649	-1.77798	0	-0.168175	0.419128	0.0857353	-0.0589553	0.245472	-0.368234	0.015264	0.333897	-0.718279	1.74193	1.86841	1.67701	2.82459	2.28446	2.26925	1.76497	-1.69057	-0.533181	-0.854649	-1.22919	-1.29169	-0.337111	-0.45255
REC.L	1.53826	2.42805	2.42339	1.99081	1.96552	0.00539927	1.73484	2.25083	0.228858	0.373321	1.06362	1.26418	1.20892	1.75766	0.557002	0.470439	0.704016	0.713504	-0.182586	-0.28964	-0.702403	-0.60635	-0.30249	0.989293	-0.947657	-0.168175	0	0.608363	-0.678076	-1.80779	0.581416	-0.607182	0.62713	1.53226	-1.93583	2.10914	2.26307	2.12761	2.63974	2.06298	2.44721	2.73887	-1.06663	0.754841	-0.12414	-0.645065	0.0920487	-0.233506	1.07845
REC.R	1.42543	1.85561	2.58503	2.12879	2.62337	0.574398	1.97438	2.08017	0.503753	0.7316	0.481381	0.92752	1.02957	2.11598	0.584669	0.657066	1.23754	0.106487	1.64722	1.45316	-1.03209	-0.78168	1.11887	1.93317	0.104297	0.419128	0.608363	0	-0.453238	-1.43675	-0.64246	-1.33921	1.40575	1.45658	-1.55038	2.22438	2.79522	2.50538	2.57463	1.41784	2.73895	2.95164	-0.00819903	0.466834	0.377897	-0.168906	-0.0267811	-1.15356	0.626048
INS.L	-0.718153	-0.893415	0.0706398	0.33169	0.677054	-1.72336	2.31546	1.83375	0.49048	0.420813	-0.0409697	-0.510918	1.20915	1.91164	-1.32052	-0.988617	-0.932334	-0.63752	-1.83303	-1.60381	-1.24187	-2.04901	-2.07969	0.401509	-1.77463	0.0857353	-0.678076	-0.453238	0	-0.210777	0.380536	-0.00158882	0.917901	2.08104	-1.18341	3.59718	1.60299	1.50851	2.61499	1.57875	2.13472	1.42924	-0.0804088	0.31083	-1.27246	-1.87481	-0.891289	-2.65575	-0.128411
INS.R	-0.871427	-0.923462	0.108007	0.110991	0.0981838	-2.20378	0.734056	0.477453	-0.126343	-0.695529	-1.17714	-0.802807	-0.615329	1.22761	-2.12739	-0.529657	-0.844891	-0.358591	-1.5489	-1.81915	-1.26985	-1.48588	-1.82691	-0.0230863	-1.40409	-0.0589553	-1.80779	-1.43675	-0.210777	0	-0.907264	-1.51723	-0.551441	1.11632	-0.313609	4.28953	1.90204	1.93182	2.88449	1.24991	2.21611	1.78305	-0.622531	-0.416074	-1.81759	-2.50721	-1.57957	-2.97862	-0.770947
ACG.L	-0.269981	0.386064	0.458686	0.801036	1.11643	-1.16516	1.04444	1.62589	-0.0489363	0.35608	1.03945	-0.308285	1.02901	1.18818	0.375392	0.283551	0.13674	-0.505734	-1.78462	-1.24697	-0.783169	-1.55139	-1.58037	0.391998	-1.26851	0.245472	0.581416	-0.64246	0.380536	-0.907264	0	1.49955	0.992466	1.09016	-0.106853	2.61263	1.82166	1.73115	2.35428	1.7131	2.42349	2.27226	0.574941	-0.396485	-0.258733	-0.769555	0.535431	-0.277518	1.1115
ACG.R	-1.1869	0.265807	-0.422737	-0.429108	-0.44996	-2.4171	0.210672	1.15097	-1.14731	-1.51756	-0.918437	-0.26741	-0.79627	-0.0521611	-1.45143	-0.763677	-1.08103	-1.34503	-1.85324	-1.63364	0.0821977	-1.26038	-2.13658	-0.927674	-1.47207	-0.368234	-0.607182	-1.33921	-0.00158882	-1.51723	1.49955	0	0.00668544	0.507731	-0.931959	3.88674	2.45933	2.46424	3.26212	2.64731	3.30113	3.0906	-1.12154	-1.16989	-0.635734	-1.13477	-0.12818	-0.218214	0.378903
DCG.L	1.03741	1.01953	1.5448	1.40222	1.75511	-0.101716	0.236507	-0.475235	0.431822	0.454256	0.39769	-1.03328	0.409469	0.850422	0.458216	0.213766	0.645601	0.0379475	-0.154809	0.121152	-0.25169	-0.702323	-0.739055	0.944318	-0.669138	0.015264	0.62713	1.40575	0.917901	-0.551441	0.992466	0.00668544	0	1.09285	-1.25901	4.24273	2.62664	2.4395	3.03797	2.20983	3.07466	2.9496	-0.504261	-1.02941	0.166968	-0.352055	0.285979	0.0123006	1.27991
DCG.R	3.43111	3.24198	3.32373	3.09403	2.77999	0.409687	1.67481	0.914621	0.960947	0.333035	1.99718	0.450391	2.04023	2.97097	2.13375	1.87904	1.98844	1.67015	1.16633	0.700935	0.897275	0.576883	1.2488	1.79244	-0.271681	0.333897	1.53226	1.45658	2.08104	1.11632	1.09016	0.507731	1.09285	0	-0.901963	5.12829	3.48349	3.3727	3.58848	3.16461	3.71799	3.78313	0.898155	-0.294764	0.882323	0.254775	1.22604	1.11692	1.55678
PCG.L	-2.84624	-2.40055	-2.27519	-1.86308	-1.25679	-2.25029	-0.571362	-1.30281	-1.02654	-1.81467	-1.8766	-1.42272	-1.28534	-1.4417	-2.48131	-2.03297	-1.34446	0.415677	-0.859707	-1.63311	-0.51717	-1.83044	-2.30729	-0.156151	-1.57585	-0.718279	-1.93583	-1.55038	-1.18341	-0.313609	-0.106853	-0.931959	-1.25901	-0.901963	0	3.86185	1.46687	1.71932	2.42768	0.864668	2.22354	1.79222	-1.1565	0.686144	-2.28327	-2.66441	-1.79584	-2.85716	-2.08374
PCG.R	-1.04419	-0.0645583	0.902393	0.613762	1.41706	-0.248371	3.78463	4.49464	2.88993	2.83529	2.11179	2.98348	4.10063	4.06571	2.51443	3.45304	2.11703	3.9514	3.86215	2.3426	1.91638	-1.05284	2.20558	2.61334	0.747134	1.74193	2.10914	2.22438	3.59718	4.28953	2.61263	3.88674	4.24273	5.12829	3.86185	0	2.53333	2.4791	3.02865	1.82971	2.37287	2.02585	2.15091	3.90261	-0.380078	-1.31554	0.665719	-0.774839	-1.21055
HIP.L	0.601505	1.16698	2.57259	2.43259	2.87877	1.87353	2.90963	4.07085	2.17188	2.18097	1.82826	3.3474	2.70527	2.76058	2.00555	1.6617	1.72723	2.55977	3.51116	2.2295	1.71664	2.93138	3.21733	2.76218	2.56509	1.86841	2.26307	2.79522	1.60299	1.90204	1.82166	2.45933	2.62664	3.48349	1.46687	2.53333	0	1.72372	1.02908	1.58286	1.78071	-0.398376	1.57079	2.99762	1.66985	1.19349	1.34178	1.05512	1.07309
HIP.R	0.586511	1.03937	2.55461	2.43878	2.68313	1.3944	2.7423	4.20823	1.85404	2.00046	1.65402	3.17734	2.53737	2.56669	1.8154	1.60949	1.64908	2.52309	3.24676	2.18949	1.38767	2.63453	3.25362	2.91285	2.558	1.67701	2.12761	2.50538	1.50851	1.93182	1.73115	2.46424	2.4395	3.3727	1.71932	2.4791	1.72372	0	1.50501	2.15486	2.53601	-0.233624	1.54267	2.96439	1.75656	1.15577	1.33737	0.985851	1.16783
PHG.L	0.548568	1.30879	1.93549	3.19301	3.32762	1.63521	3.23574	3.69214	2.35467	2.64614	2.57725	3.81589	2.70201	3.25514	2.10143	2.27673	1.91169	2.08911	2.46283	2.71238	2.23822	-0.00560992	1.71234	2.80681	2.7073	2.82459	2.63974	2.57463	2.61499	2.88449	2.35428	3.26212	3.03797	3.58848	2.42768	3.02865	1.02908	1.50501	0	1.73985	0.445049	1.21504	2.39376	3.07693	2.25128	1.71086	1.97228	1.48658	2.13387
PHG.R	0.993905	1.33532	1.54976	2.78922	2.43281	0.751158	2.6293	3.42495	1.10408	1.71277	1.63199	3.11567	1.81323	2.33289	1.37725	0.960182	0.696056	0.943942	0.962416	1.32044	0.328515	-1.28118	-0.262339	1.65517	1.22963	2.28446	2.06298	1.41784	1.57875	1.24991	1.7131	2.64731	2.20983	3.16461	0.864668	1.82971	1.58286	2.15486	1.73985	0	1.86508	1.28558	1.71837	2.49637	1.63097	1.01271	1.54427	0.925954	1.44203
AMYG.L	0.620104	1.44584	3.19486	3.90922	3.72021	1.8826	3.2143	4.46947	2.15718	2.43899	2.26696	3.52554	2.74089	3.3736	2.33593	1.93243	2.1246	2.63093	3.31938	2.60193	1.79104	2.25256	3.19603	3.02642	3.00317	2.26925	2.44721	2.73895	2.13472	2.21611	2.42349	3.30113	3.07466	3.71799	2.22354	2.37287	1.78071	2.53601	0.445049	1.86508	0	1.25988	2.06674	3.3149	2.17445	1.55374	1.67433	1.28612	1.55133
AMYG.R	-0.00663893	1.36271	2.19659	2.408	3.49791	1.78872	2.98539	4.29487	2.25079	2.3869	2.01823	3.43226	2.89876	3.12544	2.33425	1.71052	2.15876	2.93101	3.631	2.98671	0.647877	0.727226	3.81104	3.48129	2.74824	1.76497	2.73887	2.95164	1.42924	1.78305	2.27226	3.0906	2.9496	3.78313	1.79222	2.02585	-0.398376	-0.233624	1.21504	1.28558	1.25988	0	1.83876	3.53238	2.25121	1.30071	1.46302	1.14217	1.80798
CAL.L	0.117667	0.417878	0.967533	0.485669	0.521748	-0.973258	0.964757	0.990125	0.228964	-0.283695	-0.40649	-0.577457	0.549567	0.572106	-0.12864	-0.561404	-1.33307	-0.358031	-0.162102	-1.67551	-0.331791	-1.12769	-1.79736	-0.20446	-2.3744	-1.69057	-1.06663	-0.00819903	-0.0804088	-0.622531	0.574941	-1.12154	-0.504261	0.898155	-1.1565	2.15091	1.57079	1.54267	2.39376	1.71837	2.06674	1.83876	0	-1.98781	-1.90369	-2.5567	-2.32035	-1.98702	-0.447461
CAL.R	2.22314	3.24877	2.77347	2.60085	1.15363	-0.748582	0.849095	1.20476	-0.184544	-0.817723	1.53447	3.01139	0.392419	1.65707	0.207706	-0.112119	0.802521	2.26964	-0.689933	-0.785039	1.40649	0.926945	0.890801	0.000537457	-0.653891	-0.533181	0.754841	0.466834	0.31083	-0.416074	-0.396485	-1.16989	-1.02941	-0.294764	0.686144	3.90261	2.99762	2.96439	3.07693	2.49637	3.3149	3.53238	-1.98781	0	-0.44163	-1.86536	-0.667955	-2.99149	-0.352893
CUN.L	2.00632	1.86109	0.726072	2.04124	0.818112	0.084077	0.163436	2.43116	-1.04864	-1.04154	-0.483898	-0.308687	0.269219	-0.382549	0.0425283	-0.822007	-0.113045	0.639421	1.02254	0.436406	-1.36524	-0.492498	0.87754	1.30031	-0.312796	-0.854649	-0.12414	0.377897	-1.27246	-1.81759	-0.258733	-0.635734	0.166968	0.882323	-2.28327	-0.380078	1.66985	1.75656	2.25128	1.63097	2.17445	2.25121	-1.90369	-0.44163	0	-2.08088	-0.532925	1.66032	0.318997
CUN.R	1.00764	1.18066	-0.0578504	0.269537	-0.668026	-0.558341	-0.0897591	1.84807	-1.09763	-1.16429	-1.36569	-1.45129	-0.121142	-0.980627	-0.404575	-0.819416	-0.950121	-0.158477	0.00490201	-0.502306	-1.72551	-0.925305	-0.0602159	0.523849	-0.637938	-1.22919	-0.645065	-0.168906	-1.87481	-2.50721	-0.769555	-1.13477	-0.352055	0.254775	-2.66441	-1.31554	1.19349	1.15577	1.71086	1.01271	1.55374	1.30071	-2.5567	-1.86536	-2.08088	0	-0.909888	0.668829	-1.32886
LING.L	1.17363	1.17477	0.392792	0.749108	0.711335	-1.45866	1.0204	2.44249	-0.230859	-0.351115	0.219784	0.144233	1.11778	0.436326	0.338349	-0.415658	-0.660241	0.441307	0.388833	-0.12914	-0.864131	-0.961572	-0.381275	1.21436	-1.8757	-1.29169	0.0920487	-0.0267811	-0.891289	-1.57957	0.535431	-0.12818	0.285979	1.22604	-1.79584	0.665719	1.34178	1.33737	1.97228	1.54427	1.67433	1.46302	-2.32035	-0.667955	-0.532925	-0.909888	0	-1.09652	0.407261
LING.R	1.01505	1.27989	0.0133837	1.08284	0.718654	-0.492626	0.532005	2.21782	-0.94505	-0.357428	-0.583368	-1.62813	0.360856	-0.33878	0.144905	-1.50012	-2.11636	-1.51167	-1.15992	-1.00775	-2.07825	-2.12604	-2.23709	-0.142017	-1.7871	-0.337111	-0.233506	-1.15356	-2.65575	-2.97862	-0.277518	-0.218214	0.0123006	1.11692	-2.85716	-0.774839	1.05512	0.985851	1.48658	0.925954	1.28612	1.14217	-1.98702	-2.99149	1.66032	0.668829	-1.09652	0	1.10601
SOG.L	1.17711	1.42696	1.18028	1.00594	1.07249	-0.257975	1.96153	3.44783	0.455009	0.839206	0.614933	-0.0592673	1.79005	1.13011	1.63836	0.443798	0.0497858	0.537924	1.34925	1.4235	-1.41015	-1.90168	0.616322	2.05184	-1.42243	-0.45255	1.07845	0.626048	-0.128411	-0.770947	1.1115	0.378903	1.27991	1.55678	-2.08374	-1.21055	1.07309	1.16783	2.13387	1.44203	1.55133	1.80798	-0.447461	-0.352893	0.318997	-1.32886	0.407261	1.10601	0
SOG.R	0.838922	1.27251	1.37404	0.81805	1.49854	0.832478	2.23644	3.59212	0.815839	1.36583	0.655683	-0.419008	1.9516	1.35295	1.79924	0.820434	0.815254	1.05451	2.10382	2.13173	-1.45444	-1.78235	1.44348	2.71796	0.13278	0.0610547	1.51065	1.40139	0.0148539	-0.743248	1.31043	0.381224	1.8691	2.49293	-1.78759	-1.33756	0.736661	0.566703	1.72795	1.10231	1.24042	1.20709	0.128639	-0.366146	1.22778	-0.19613	0.985397	1.2986	0.538
MOG.L	0.186535	1.0362	0.90774	0.450254	0.268896	-0.811608	1.48698	2.57949	0.751703	0.91816	0.407542	-0.966809	2.03699	0.91642	1.33971	0.198872	0.535493	0.534811	1.13878	1.52158	-1.07574	-1.68822	0.474532	2.01969	-1.26804	-0.616972	0.553498	0.327691	0.0341527	-0.584391	0.571792	0.00900377	1.38803	1.73193	-2.29786	-0.698217	1.07048	1.17054	1.93069	1.36149	1.48155	1.70076	0.0953981	-0.653896	0.749218	-0.781468	0.308955	1.2446	1.24175
MOG.R	0.958832	1.13785	1.22601	0.714405	0.629954	0.0301768	1.36304	2.54677	0.359835	0.695433	0.349144	-0.487849	1.56127	0.711334	1.90771	0.549887	0.876904	0.994718	1.27498	0.313393	-0.895248	-1.0325	0.721444	1.5508	-0.872811	-0.556811	0.436508	0.839515	0.0859111	-0.46909	1.04264	-0.158868	0.976097	1.53862	-2.09835	0.0857948	1.47829	1.58269	2.1216	1.5554	2.08531	2.14046	0.0043749	-0.538242	0.157287	-0.669224	0.284578	0.761301	1.25955
IOG.L	0.0879609	1.84332	0.773744	0.673318	0.079978	-2.2163	1.14676	2.75576	0.579296	0.0187817	1.60313	0.483938	1.59116	1.24449	0.609304	0.775787	0.566603	2.19682	1.15391	0.10743	-0.237231	-0.556747	1.08762	1.52309	-1.42197	-0.497639	0.600444	0.902859	0.435898	0.211868	1.44753	0.223485	1.061	0.99831	-1.22935	1.76968	2.17555	2.02113	2.93833	2.25225	2.70377	2.84128	0.408365	0.996121	0.135427	-2.22558	0.82741	0.75174	-1.08834
IOG.R	0.777508	1.12408	0.221388	0.244603	-0.742525	-0.970983	0.613931	1.78824	-0.588336	-0.252151	-1.15196	-1.22862	0.659522	-0.47163	0.219388	-0.822736	-0.424205	-0.258351	1.09795	0.673816	-2.36605	-2.12173	0.651277	0.762892	-1.54959	-1.56399	-0.435647	0.349069	-1.32962	-1.95555	-0.490653	-1.23998	0.319947	0.515807	-2.38867	-1.28416	1.00043	1.07717	1.31277	0.370944	1.1095	1.23838	-1.59524	-1.5961	0.234329	-0.364868	-1.22213	-0.222111	-0.495808
FFG.L	1.45223	1.97329	2.75656	2.87765	3.0389	0.958686	3.02777	3.17503	1.14616	1.43222	1.36201	2.08606	1.60653	2.36658	1.74165	1.30863	1.07172	1.64125	1.28105	0.78132	0.582396	-0.213105	1.55642	2.13912	0.979583	1.34174	1.64669	1.12465	1.1615	1.01387	0.989376	1.56576	1.44874	1.73543	0.782552	2.11009	0.880896	0.742269	1.58625	2.08497	1.23735	1.11597	1.12694	1.6944	1.73846	1.08581	1.34051	0.650051	0.562082
FFG.R	-0.391694	-0.064956	0.0169663	0.397465	0.787172	-1.21145	2.01285	2.10195	0.0529432	0.671916	0.605817	0.451523	0.432762	1.58148	0.607139	0.815142	-0.249312	-0.644511	-0.761316	-1.43412	-0.772398	-1.55914	-1.6159	0.330831	-1.50183	-0.169177	-0.137569	-0.357896	0.703186	0.486736	1.36471	1.76429	1.32608	1.26155	-0.033999	0.872967	0.0685867	-0.0217172	0.661695	0.139462	0.363508	0.0422998	0.538077	-0.128931	0.0056952	-0.653959	0.118522	-0.381921	0.00153365
PoCG.L	1.41829	1.51878	1.43358	1.69003	1.14319	0.445227	1.81126	3.06483	0.815657	0.835185	0.81258	0.835711	1.44849	1.27338	1.11986	0.435195	0.704736	1.38116	1.701	1.44312	-0.853005	-1.08575	1.72846	2.4564	1.13165	0.58828	1.35841	1.16427	0.151113	0.0542139	1.05572	0.824054	1.21857	1.79802	-0.953501	-0.820326	0.790104	0.853587	2.26117	1.71132	1.40864	1.34683	0.305909	0.679244	1.89436	1.00942	0.912702	0.811137	0.544966
PoCG.R	-0.587435	-0.0974544	-0.343579	0.0410191	-0.572322	-1.1837	1.27773	3.10278	-0.0299248	-0.133578	-0.755644	-1.37115	0.744534	0.109755	0.190316	-0.505309	-0.369154	0.436307	0.869787	0.601198	-0.91045	-2.05291	0.00315638	1.41384	-1.07273	-0.760881	1.02617	0.703212	-0.415903	-0.759415	1.31622	0.496023	0.449257	1.56907	-1.98841	-0.9552	0.520079	0.501246	1.61571	1.16524	1.04856	0.711596	-0.687843	-0.29352	-0.0490008	-0.857409	-0.474963	-0.0159404	-0.216189
SPG.L	-0.655338	-0.179024	-1.30655	-0.66876	-0.882594	-1.99972	-1.07271	1.15694	-1.24892	-1.41774	-1.03486	-4.02388	0.0950816	-1.14136	-1.30731	-1.58135	-1.58309	-2.05789	-2.14364	-2.25364	-1.76838	-2.2704	-3.09512	-0.366185	-1.4988	-0.586484	-0.728743	-0.35296	-1.51374	-2.08689	0.561671	-0.842921	0.603851	1.3232	-4.13942	-1.98515	0.579175	0.552222	1.36563	0.943686	0.846427	1.03038	-2.02334	-1.6862	-0.731215	-0.52984	-0.522008	0.310754	1.30832
SPG.R	0.0254016	0.570308	-0.31269	0.0834781	-0.164924	-1.07699	1.0071	1.97543	0.0499955	0.153094	1.01835	-0.878777	2.15164	0.619609	1.38061	0.745696	0.227529	0.392592	0.0545558	-0.88307	-0.469534	-1.25208	-1.42008	0.777772	-1.05744	0.338031	0.688978	0.692284	0.17749	0.166123	1.4151	0.406222	1.82702	2.78539	-2.37395	-0.0691386	1.47736	1.36155	2.51198	2.0548	1.73762	1.92538	-0.201908	0.397839	-0.575987	-1.00356	0.454586	0.521024	1.27251
IPL.L	0.0626083	-0.326461	0.277581	0.112512	0.11396	-1.8478	1.51323	1.57181	0.230838	0.479604	-0.603073	-1.56942	1.12982	0.661301	0.702443	0.305276	-1.07332	-0.712861	-0.241704	-0.264915	-1.90285	-2.74182	-0.918866	0.673365	-2.44256	-1.49854	-0.411828	-0.698063	-0.805945	-1.34616	-0.0740985	-1.23347	0.759831	2.10469	-2.28944	-0.356355	0.53331	0.314544	1.4214	0.589872	0.696715	0.749704	-0.823559	-1.94429	-0.899799	-1.14907	-1.21876	-0.35629	-0.0572717
IPL.R	-0.0566419	-0.0987115	0.54318	-0.103582	-0.524623	-1.67032	0.975536	2.01675	0.78008	0.583209	-0.648523	-2.06565	0.788129	0.2847	0.627569	0.36549	-1.38577	-0.255821	-0.380251	-0.193179	-1.54387	-2.04138	-0.651933	0.833941	-1.85985	-0.94264	0.0877792	-0.422939	-0.747161	-1.64516	0.666233	-1.00258	1.08088	1.41722	-1.7844	0.166693	0.728864	0.586699	1.9564	1.46577	1.20743	1.35021	-1.02509	-0.997858	-1.4599	-2.26973	-1.10756	0.156653	0.026652
SMG.L	2.021	2.01008	2.75952	2.56543	2.39368	-0.012451	2.05972	2.10252	1.35017	2.28336	0.638799	-0.500114	1.29394	2.6282	1.5044	-0.383366	-1.52705	-1.72658	-1.33757	-0.364604	-2.01134	-2.62195	-1.5556	0.0516837	-1.96036	-1.13383	-0.301298	-0.0360439	-0.587091	-1.92649	-0.565826	-1.07896	1.6106	2.79506	-1.53407	1.53515	0.807311	0.87058	1.3254	0.23175	0.955545	1.38652	0.553071	-1.04127	-0.20745	-0.424281	-0.100736	-1.16893	1.19379
SMG.R	-0.266086	-0.715304	0.181425	0.0779506	-0.00292608	-2.19697	-0.435414	-2.68349	0.821385	0.394033	-1.80707	-2.88279	0.153022	-0.970131	-0.867595	-1.62969	-2.34671	-2.71683	-3.41268	-2.61575	-2.38591	-3.04656	-2.99855	-1.05489	-3.24417	-1.99346	-2.33861	-2.0984	-2.45831	-3.24211	-1.7732	-3.08597	-2.29399	-2.46107	-2.52343	0.849992	0.307865	0.286286	0.95488	-0.353844	0.521895	0.557513	-2.22453	-2.3263	-2.07125	-1.92251	-1.62966	-2.61181	-0.546628
ANG.L	1.24516	0.881355	0.532129	2.07806	1.40085	-0.0438646	-1.30928	-1.38083	-1.62128	-1.43042	-0.396046	-1.96745	0.0558302	-1.67506	-0.596526	-2.69618	-0.784971	-2.21495	-1.8036	-0.503503	-2.03715	-2.52831	-2.45702	-0.992789	-1.79991	-1.20843	-0.424127	-0.599575	-1.56574	-2.22705	-0.934137	-1.98784	-0.0159657	0.761668	-3.55093	-0.900724	0.473132	0.644154	0.543872	0.124902	0.657429	1.02804	-1.67897	-2.49962	0.282948	0.597844	-0.174513	-0.268906	2.11036
ANG.R	1.21328	0.418275	0.353724	0.794858	0.242858	-0.454107	-2.42597	-0.944636	-0.83366	-1.91932	-0.650221	-2.18492	-0.6593	-1.23652	-1.4339	-1.82522	-0.92409	-1.44833	-0.866972	-0.725536	-2.05113	-1.75543	-1.15158	0.104559	-1.87561	-1.46956	-1.23261	-0.901113	-1.61433	-2.59943	-1.32653	-2.26196	-0.796161	0.220218	-3.05164	-0.0662037	1.03812	1.20616	1.45621	0.536602	1.1534	1.55328	-1.56745	-2.01159	-0.212668	-0.224609	-0.870907	-0.506517	1.72568
PCUN.L	-0.494354	0.368336	0.122109	0.765197	1.17715	-0.657388	-0.285018	1.61913	-0.715725	-1.01897	0.619929	0.478437	-0.394126	-0.287682	-1.01006	-1.3654	1.37161	0.495051	0.0771122	-1.36471	-0.109136	0.341093	0.123523	1.54706	0.259284	0.300518	1.97979	1.47008	0.596027	-0.306925	1.86736	0.469747	-0.411676	-0.426304	-0.456001	3.44773	2.86338	2.76367	3.29224	2.62829	3.27647	2.89408	-0.233639	-0.440075	1.01468	0.306893	2.26957	1.33108	1.71803
PCUN.R	2.12775	2.06223	1.9201	2.43812	1.33664	-0.187976	-0.770785	0.607887	-1.10902	-1.33877	0.69436	1.39205	-1.06012	0.119299	-0.276655	-0.597631	1.03401	-0.0143047	-1.08228	-1.28339	0.523369	1.23255	0.503662	0.296223	0.847084	1.61742	-0.0110789	-0.00439786	-0.26339	-0.519052	-0.163757	-0.54567	-1.1536	-0.965409	-1.00659	2.98129	3.02427	3.06885	3.02963	2.81338	3.02348	2.78689	-0.732119	0.00994023	1.35277	0.196483	1.70682	0.239319	1.04455
PCL.L	-0.524429	-1.00195	-0.859542	-0.354873	-0.713809	-1.22521	-0.0421349	1.71112	-0.961597	-1.13873	-0.857716	-0.927229	-0.283227	-0.901798	-0.884209	-1.3167	-1.17121	-0.252459	-0.0797914	-0.246566	-2.32914	-1.76715	0.178976	0.496358	-0.981726	-1.19274	-0.632486	-0.559778	-1.56928	-1.37884	-0.506413	-0.782765	-0.459078	0.0715778	-2.20154	-1.64408	1.32008	0.980812	1.85154	1.38866	1.59147	1.41439	-0.843576	-0.541529	0.674063	-0.213212	-0.228063	-0.161813	-1.0068
PCL.R	-0.705151	-0.925239	-0.846728	-0.861868	-1.10449	-1.79781	0.227901	1.63832	-0.732541	-0.808031	-0.733202	0.276262	0.0207764	-0.34001	-1.05141	-1.26287	-1.08175	0.133659	0.140014	-0.358295	-1.10721	-0.0776919	0.405067	0.352224	0.23969	-0.670039	-0.44067	-0.374223	-1.17527	-0.867476	-0.733807	-1.08806	-0.540609	-0.244334	-1.11568	-1.05849	1.46048	1.06114	0.464604	-0.157806	0.58499	-0.828359	-1.44263	0.0151773	-0.359096	-1.0608	-0.728255	-1.09151	-1.95905
CAU.L	0.702342	0.676196	1.2343	1.64137	1.29006	0.110696	2.05501	3.86374	0.735292	1.0013	0.937997	2.42064	1.83585	1.54916	0.902553	0.351338	0.535521	1.45648	1.93183	1.24101	-0.480876	1.10467	2.28705	1.90285	1.59164	0.823244	1.43055	1.42282	0.179462	0.851408	1.03518	1.52596	1.56839	2.48408	0.107387	-0.92776	1.2617	1.02205	-0.289356	-0.166933	0.504281	-1.33719	0.273571	2.18224	0.966279	0.537837	0.61214	-0.0218974	-0.288144
CAU.R	0.866932	0.62992	1.62534	1.95899	1.52724	-0.133324	2.14601	3.85069	1.05314	1.27521	1.09743	2.39528	1.92883	1.91209	0.817755	0.683219	0.422558	1.48712	1.85128	1.07106	-0.494103	0.314133	2.32826	2.18095	1.38554	0.891492	1.20394	1.26131	0.687311	0.995759	1.04236	1.63175	1.7707	2.82053	0.948211	0.405883	1.13065	0.719747	0.031838	-0.620283	0.396701	-0.670287	0.505803	2.18827	0.797311	0.248148	0.562522	-0.190711	-0.263308
PUT.L	-1.16146	-1.03999	-0.936417	-0.268756	0.0980093	-1.74493	0.623128	1.4552	-1.29342	-0.634771	-0.399065	0.48777	-1.31908	0.152801	-1.10261	-1.00741	-1.80296	-2.02521	-1.90006	-1.35342	-1.40924	-2.21344	-2.22385	-0.784662	-1.22981	1.64433	0.0311953	-1.46569	-0.993871	-1.26176	0.880839	1.29548	-0.338134	0.289134	-0.115389	0.212597	0.132215	0.159161	-0.070735	-1.20837	0.0331728	-0.692065	0.0145546	0.195678	0.0851	-0.500781	-0.0322173	-0.908554	-0.142537
PUT.R	-2.19175	-1.55053	-1.57433	-0.894608	0.192505	-2.32984	2.2136	3.05454	-0.0804991	0.722001	0.109757	0.341506	0.777357	0.886516	-0.213315	-0.142697	-1.2732	-0.844011	-0.521575	-0.70065	-1.72815	-4.13553	-2.46507	0.45621	-1.81833	1.32497	1.17536	-0.633251	0.163252	-0.241057	2.85943	3.11623	1.62042	1.97944	0.467957	-0.100332	-1.30815	-1.452	-0.79048	-1.95177	-1.21698	-2.14264	0.968165	1.47408	-0.0579831	-0.965171	0.131435	-0.181578	-0.119525
PAL.L	0.150525	0.871439	1.76999	2.08489	2.94393	0.762555	3.7564	4.61207	2.59538	2.78112	2.17749	3.37743	3.4376	3.61346	2.70696	2.96865	2.0225	2.56069	2.89233	2.02155	2.08395	-1.52243	2.40057	3.11022	2.16948	2.56016	2.78595	2.47743	2.99396	3.04265	3.53509	3.85507	3.10504	3.24314	2.1117	2.42821	0.320395	0.263361	1.38193	2.16036	0.55034	-0.602256	2.20402	3.39331	1.41319	0.85438	1.50127	1.31707	1.12262
PAL.R	1.53802	2.25444	2.81181	3.40747	3.63628	2.4172	4.09741	5.09507	2.697	3.0159	2.77543	3.71764	3.76076	3.40042	3.27887	2.43761	2.91411	3.42645	3.88164	2.94532	1.3777	-0.0665746	4.01602	3.75288	3.37527	2.44111	3.25889	2.99898	2.80393	2.29494	4.22888	3.9462	3.689	4.03723	1.14618	0.770032	-0.241842	0.138288	0.587586	2.34576	0.201521	-0.0628574	2.67045	3.89721	2.68654	2.14502	2.3103	2.24642	2.38315
THA.L	-2.38598	-0.37202	-1.75699	-0.775215	0.411541	-1.06665	2.37754	3.7578	0.207903	0.627508	1.12469	2.00894	1.887	1.78779	0.618446	0.92786	0.655618	1.50773	1.82021	1.12851	1.97363	-2.47101	-0.138924	1.46325	1.49507	1.78519	2.08617	2.03359	1.87656	2.17349	3.01392	2.73334	2.09165	2.95558	1.07293	-0.256323	0.176783	-0.0959189	2.61205	2.27444	1.15923	-1.62273	1.15043	3.0406	0.907315	-0.12777	1.22585	0.823928	0.111458
THA.R	-1.41166	-0.353277	-0.729416	0.0683328	0.927851	-1.79002	2.38854	3.52279	0.301508	0.916064	0.651766	1.1547	2.03574	2.28989	0.458425	0.683405	-0.567987	1.07149	1.54176	0.80809	-1.42103	-2.72136	-1.28586	2.22943	-0.532845	1.53988	1.92373	1.24052	1.15691	0.995529	2.67958	2.26212	1.66001	2.70454	-0.152555	0.416923	0.562051	0.458841	1.91045	1.49804	0.898402	0.124913	1.0965	2.26647	0.688642	-0.389066	1.3178	0.0739091	0.237736
HES.L	-1.56268	-0.31461	-1.19773	-0.554703	1.03205	-0.662035	2.04976	4.1049	0.792496	0.905865	0.806275	0.992189	2.15087	2.27363	1.00553	0.691035	2.24923	2.09054	2.93881	1.91736	-0.402203	-1.77361	1.57991	2.34616	1.62474	1.14382	1.95083	2.09286	0.962852	1.65892	2.47467	2.62332	1.94123	3.25721	0.390791	-0.743582	1.16376	1.03115	1.8676	1.44882	1.74445	1.19805	1.38115	3.504	1.66304	0.188281	1.43328	1.25892	0.755545
HES.R	-2.98073	-1.9727	-1.46219	-1.90526	0.378139	-1.60629	2.1387	3.70571	1.73755	1.50635	0.277169	-1.25457	2.6117	1.80559	0.821717	0.607039	2.47052	2.563	3.36272	2.14893	-1.5053	-2.61157	2.56806	3.09801	-0.519577	-0.336404	1.23391	2.54424	0.661584	0.917077	1.59688	0.794506	2.09827	2.84225	-9.30497e-05	-0.197692	0.428703	0.421376	1.85313	0.819398	0.989569	0.985088	1.07808	1.97742	-0.821854	-2.03502	-0.394167	-0.376067	0.305221
STG.L	0.106917	0.465661	0.919189	0.253423	0.373785	-1.4721	1.78295	3.43038	0.71735	1.28848	0.747386	-0.848679	1.56244	1.1673	1.64435	0.848923	0.426795	0.950823	0.596004	0.148135	-0.640538	-1.40727	0.073619	0.803985	-1.78702	-0.679978	0.174976	1.13693	0.541955	-0.365757	0.54702	0.563992	1.6393	2.86662	-1.40011	0.931586	1.31699	1.28356	2.17052	1.61395	1.63596	1.55898	0.00194735	-0.418338	-0.385713	-1.06846	0.322982	0.0129475	0.213377
STG.R	1.10288	1.883	0.833141	0.67702	0.366757	-2.03919	2.13736	4.31022	0.54576	0.455885	1.86177	0.382191	2.3432	1.36217	1.50686	0.604195	0.80053	1.55529	1.00096	0.344216	-0.659277	-1.3774	0.479938	2.19976	-1.65329	-0.537534	1.40315	0.712801	0.862188	-0.601433	2.16904	0.860511	1.29698	1.72502	-1.22189	1.41178	2.04814	2.14957	2.97038	2.65944	2.52683	2.24138	-0.286047	-0.54616	0.564254	-1.12289	1.2133	2.08548	0.621227
TPOsup.L	-0.147132	1.05006	0.248019	1.92475	2.02019	-0.26341	3.38791	4.94474	0.737733	1.61526	2.12547	2.27399	2.88768	2.22273	1.4265	0.903417	1.6069	1.7514	2.08634	1.67452	-1.38713	-2.39507	0.050476	2.57286	0.0632422	1.6667	1.95471	1.42848	0.993056	0.666391	2.42115	2.52212	2.87885	4.36606	-1.52028	-0.923207	0.586174	0.506141	0.648584	0.563305	0.348217	0.283583	1.2542	3.3923	1.90771	1.38572	1.90051	1.46668	1.70718
TPOsup.R	-1.50604	-1.03722	-0.896035	-0.058784	1.60642	-0.730181	2.57112	3.44909	0.635257	0.964796	0.869248	1.13313	2.54095	1.94508	0.327719	0.350111	1.38007	2.04435	2.4668	2.09034	-2.20369	-2.34848	0.422856	2.83219	0.123536	1.66686	1.8242	2.13319	0.258922	0.131943	1.76573	1.31778	2.14742	3.58835	-1.86436	-0.00504489	0.521343	0.770454	1.71872	0.921579	0.872406	0.883884	1.37211	2.96224	0.801505	-0.172125	0.855935	0.319486	1.21454
MTG.L	1.31618	0.585314	1.0006	1.01606	0.952705	-0.679501	0.966299	-1.18927	-0.131948	0.529232	0.327813	-1.23384	0.716736	1.41411	-0.265903	-0.140936	-0.89492	-0.980044	-0.929937	-1.55785	-1.32607	-1.61008	-2.18314	-0.537006	-1.65132	-0.976278	-0.28439	-0.3997	-0.19777	-2.29631	0.273531	-2.26201	-0.703783	-0.0526145	-2.14697	2.48718	1.3914	1.5367	2.16202	1.41533	1.98372	1.88143	-0.577459	-2.35012	-1.00668	-1.06988	-0.158357	-0.344481	0.515806
MTG.R	1.29522	0.815036	1.34934	1.06635	0.546128	-0.344463	0.102231	-0.586497	-0.63816	-0.281228	0.456579	-1.22965	0.781769	-0.226258	-1.11466	-1.19843	-0.345006	-1.00894	-0.00952912	-0.607999	-0.847572	-1.19433	-1.65525	-0.298809	-1.4205	-0.744373	0.23841	0.827054	-0.141441	-1.04328	0.160586	-1.28416	0.456329	0.214383	-2.33966	2.28965	1.67455	1.81988	2.28166	1.44986	2.23939	2.01661	-0.818663	-1.98762	-0.626128	-0.870221	-0.604407	-0.522793	1.21318
TPOmid.L	0.0402428	1.22908	1.37807	2.01763	2.35059	0.0890222	1.97545	3.39083	0.513986	0.791568	-0.276831	0.199224	2.14655	1.05985	0.0405489	-0.436536	1.77189	0.905977	2.87606	2.39425	-1.34215	-1.42594	1.71687	3.82941	-0.0853221	0.370698	1.80581	1.3925	-0.237269	-0.468737	0.264066	-0.513513	1.83222	3.04288	-2.52486	0.805424	1.84827	1.89935	2.32199	1.89928	2.24234	1.70214	1.19097	1.77687	1.23268	0.483808	0.996742	0.527424	1.27561
TPOmid.R	-0.576099	-0.487624	-0.369244	-0.624615	-0.691696	-1.35885	-0.316214	0.0567248	-0.830609	-0.825755	-1.07544	-0.959551	0.284197	-1.63211	-0.918017	-1.24702	-1.88212	-2.06122	-0.223236	-1.42084	-1.49428	-1.93869	-2.201	-0.820914	-2.22757	-1.52057	-0.783099	0.054328	-0.980364	-2.03813	-0.478299	-1.41599	0.839541	1.43714	-2.79552	0.873466	1.38395	1.38192	2.56859	1.97981	2.22856	1.23985	-0.867551	-1.66639	-1.0592	-1.16015	-1.16937	-0.773699	0.546385
ITG.L	0.119616	-0.0645824	0.944502	0.776108	1.69927	-0.873856	-0.23719	-0.930442	0.0342917	0.510538	-0.586204	-1.40152	-0.282807	-1.15029	-0.163274	-0.701098	-0.895535	-1.60857	-0.89734	-1.08508	-1.32212	-1.87136	-1.83615	0.141093	-1.78468	-0.94477	-0.552204	-0.261345	-0.0499771	-1.98751	-0.434129	-0.85253	0.273367	1.06592	-2.66391	1.628	1.78013	1.87144	2.32288	1.52386	2.28843	2.12041	-0.671871	-1.98017	-0.334985	-0.499032	-0.658884	-0.486248	0.798338
ITG.R	0.00165929	-0.233295	0.449133	0.337912	0.719549	-0.339533	-1.23611	0.0123494	-0.203028	-0.1787	-0.694158	-1.97565	0.127078	-1.00646	-0.806777	-0.939531	-1.05747	-1.39551	0.043803	-1.60476	-1.56802	-1.78284	-2.11922	0.727653	-1.47018	-1.10832	-0.977568	0.0761121	-1.03444	-2.48681	-0.415822	-1.5318	-0.556613	0.461241	-3.61007	1.28058	1.746	1.75478	2.15858	1.20696	2.08553	2.00616	-0.54249	-2.71173	-0.683559	-0.657332	-0.779423	-0.517522	0.962654
[truncated: 41 more columns]

## Sheet: Correlation
											DegreeCentrality				NodeEffi
	age(ys)	Duration(ys)	BFMDRS-M	BFMDRS-M-E	UDRS	DURS-E	JRS-EYE	JRS-Mouth	JRS	BetweenessCentrality(MFG. R)	Patient(MFG.R)	Patient(SMG.R)	Patient(PAL.R)	Patient(TPOsup.L)	Patient(MFG.R)	Patient(PAL.R)	Patient(TPOsup.L)
1	54	3	20	8	16	7	7	6	13	11.2622	15.85	17.625	6.775	12.125	0.285599	0.209297	0.267686
2	49	2	8.5	8	8.5	7	7	2	9	5.00673	13.05	12.225	7.325	10.125	0.26362	0.212023	0.248799
5	37	1	6	4	4	2	3	2	5	0.57528	7.65	14.725	12.275	14.7	0.222953	0.262018	0.28353
6	47	3	16	8	12	6.5	8	6	14	3.08164	10.075	15.5	8.3	12.1	0.238595	0.220731	0.263689
7	64	0.5	10	8	7	5	7	4	11	2.45423	13	12.75	7.775	14.475	0.263022	0.213687	0.279977
8	64	1	16	8	9	5.5	8	5	13	7.43149	11.25	13.825	6.3	13.475	0.253765	0.197596	0.274016
9	65	1.5	9	4	4	2.5	6	4	10	6.39667	14.9	18.15	7.3	11.7	0.279312	0.21445	0.257972
10	68	5	15	8	12	6.5	8	4	12	0.573478	7.225	16.6	6.05	10.775	0.21892	0.199962	0.252858
12	72	3	10	8	8	5.5	7	0	7	6.50271	15.5	17.025	6.825	11.95	0.28162	0.205233	0.264076
13	58	5	17	6	8	4	6	5	11	9.11507	14.55	15.95	7	14.075	0.275669	0.209939	0.276302
15	58	2	10	6	7.5	3.5	6	4	10	28.4035	19.1	12.475	7.775	13.675	0.302932	0.215881	0.273586
16	57	3	10	8	7	5.5	7	2	9	3.44578	12.925	15.7	7.05	8.55	0.264184	0.216581	0.237303
17	41	3	14	6	9	4.5	6	5	11	5.46965	12.475	11.3	9.625	12.85	0.264183	0.237301	0.269693
18	59	2	6	6	4.5	4.5	7	0	7	14.6469	15.35	17.5	7.2	9.95	0.278162	0.208366	0.244214
19	56	7	6	4	2	2	4	5	9	0.363642	6.025	13.85	9.925	13.475	0.213291	0.239815	0.273584
20	43	2	4	4	3.5	3.5	5	0	5	11.9139	16.15	13.225	6.75	13.975	0.286744	0.212066	0.278736
21	43	1	10	8	9.5	8	8	2	10	6.86943	14.1	15.9	6.325	12.525	0.271402	0.20025	0.269986
22	53	5	10	6	8	4.5	6	4	10	15.3423	16.425	14.35	7.85	12.875	0.28792	0.21469	0.271264
23	50	0.5	6	4	4.5	3	4	2	6	27.6481	17.45	9.775	8.825	12.875	0.297732	0.230293	0.268936
24	58	6	6	4	6	3.5	4	4	8	10.13	14.325	12.875	8.75	11.4	0.272863	0.229009	0.254011
25	70	5	14	8	12.5	4	8	5	13	9.34435	13.7	11.3	9.45	14.325	0.269774	0.237152	0.280577
26	59	11	4	2	6	3	2	2	4	26.2652	15.1	15.15	9.2	14.925	0.283216	0.232774	0.282772
27	35	3	14	8	10	3.5	7	5	12	1.58988	9.4	16.075	10.425	13.675	0.238485	0.245802	0.27846
28	67	4	13	8	10	6.5	8	4	12	9.06998	11.5	18.45	5.95	10.15	0.243434	0.183966	0.245468
29	64	3	12	8	9	5.5	6	4	10	7.21587	14.625	16.45	8.7	11.225	0.278321	0.231292	0.261096
30	58	1	8	4	6.5	4	5	4	9	9.76397	13.475	15.8	7.5	13.575	0.266866	0.216841	0.275646
31	60	10	30	6	15.5	3.5	6	6	12	2.93423	11.875	14.6	9.925	11.05	0.257233	0.245124	0.257594
32	60	1	8	8	5.5	5.5	7	0	7	7.0784	13.475	14.15	8.45	11.925	0.272408	0.223208	0.264098
34	59	5	18	8	12.5	5.5	6	4	10	14.1821	15.575	16.275	8.85	12.6	0.280593	0.231161	0.264551
35	38	5	4	4	3	3	5	0	5	4.48391	11.1	10.675	7.25	11.95	0.257807	0.216452	0.263822
36	33	0.2	16	4	7	2.5	4	3	7	42.2248	17.825	14.5	6.775	14.725	0.304871	0.210495	0.28444
37	38	5	10	6	10	5.5	6	4	10	6.15684	12.375	11.425	10.875	15.25	0.264444	0.253463	0.292247
